# Supplementary material for: Interpretable QSAR and Complementary Docking for PARP1 Inhibitor Prioritization: Reliability Stratification and Near-Domain Screening
Source: Pharmaceuticals (Basel). 2026 Apr 7;19(4):584. doi: 10.3390/ph19040584 (PMC13119234; doi:10.3390/ph19040584)
Supplement: Supplementary file 1 [file pharmaceuticals-19-00584-s001.zip]

Archive with 4 entries (4 files):
- Table_S1_Predicted_PubChem_PARP1_IC50.pdf
- Figure S1.pdf
- Figure S2.pdf
- Supplementary_Tables_S2_S3_S4.pdf
